# Supplementary material for: Potential Biocontrol Agents of Corn Tar Spot Disease Isolated from Overwintered Phyllachora maydis Stromata
Source: Microorganisms. 2023 Jun 10;11(6):1550. doi: 10.3390/microorganisms11061550 (PMC10303863; doi:10.3390/microorganisms11061550)
Supplement: Supplementary file 1 [file microorganisms-11-01550-s001.zip]

Archive with 4 entries (4 files):
- Supplementary file S1.docx
- Supplementary file S2.docx
- Supplementary file S3.docx
- Supplementary file S4.pptx
